# Supplementary material for: SARS-CoV-2-Specific Immune Cytokine Profiles to mRNA, Viral Vector and Protein-Based Vaccines in Patients with Multiple Sclerosis: Beyond Interferon Gamma
Source: Vaccines (Basel). 2024 Jun 19;12(6):684. doi: 10.3390/vaccines12060684 (PMC11209537; doi:10.3390/vaccines12060684)
Supplement: Supplementary file 1 [file vaccines-12-00684-s001.zip]

Archive with 1 entries (1 files):
- vaccines-3032936-supplementary.pdf
